# Supplementary material for: Molecular and Functional Diversity of Distinct Subpopulations of the Stressed Insulin-Secreting Cell's Vesiculome
Source: Front Immunol. 2020 Sep 30;11:1814. doi: 10.3389/fimmu.2020.01814 (PMC7556286; doi:10.3389/fimmu.2020.01814)
Supplement: Supplementary Figure 1 — Original Western blot images of ER stress markers in MIN6 beta cells. After 30 h of culture, 40 μg of cellular protein lysates were blotted and the expression of markers of ER stress (A) p-eIF2α and (B) CHOP was analyzed by western blotting before (C) reprobing of the membranes to β-actin. [file Data_Sheet_1.zip]

Archive with 7 entries (7 files):
- Supplementary Figure 1.pdf
- Supplementary Figure 3.pdf
- Supplementary Figure 4.jpg
- Supplementary Figure 5.jpg
- Supplementary Figure 6.jpg
- Supplementary Table 1.docx
- Supplementary Table 2.docx
